# Supplementary material for: Partial root-zone drying combined with nitrogen treatments mitigates drought responses in rice
Source: Front Plant Sci. 2024 Apr 15;15:1381491. doi: 10.3389/fpls.2024.1381491 (PMC11056961; doi:10.3389/fpls.2024.1381491)
Supplement: Supplementary file 8 [file Table_8.xlsx]

## Sheet: Sheet1
Compound_ID	Name	RT [min]	Formula	Molecular Weight	Class(English)	CAS	all_YEPRD_4_1	all_YEPRD_4_2	all_YEPRD_4_3		all_YEPRD_5_1	all_YEPRD_5_2	all_YEPRD_5_3		FC	log2FC	Pvalue	ROC	VIP
Com_1039_pos	IAA-Asp	6.78	C14H14N2O5	290.271	Phytohormones		16130	15860	9770	13920	31140	24660	22980	26260	0.530084	-0.915708	0.037905	1	1.76754
Com_1040_pos	IAA-Glu	0.72	C15H16N2O5	304.298	Phytohormones		242400	151100	190800	194767	117800	142100	109300	123067	1.58261	0.662307	0.0611614	1	1.55457
Com_1196_pos	2,4-Epibrassinolide	7.99	C28H48O6	480.677	Phytohormones	"78821-43-9"	32270	20000	57960	36743.3	31910	40510	18410	30276.7	1.21359	0.279276	0.717569	0.666667	0.369639
Com_1208_pos	1-Aminocyclopropanecarboxylic acid	0.894	C4H7NO2	101.1	Phytohormones	"22059-21-8"	2261000	1902000	2343000	2.16867e+06	2373000	2835000	2275000	2.49433e+06	0.869437	-0.201846	0.209524	0.888889	0.813359
Com_162_neg	Jasmonic acid	8.98	C12H18O3	210.27	Phytohormones	"3572-66-5"	199500	572600	497700	423267	265900	420800	347500	344733	1.22781	0.296086	0.748834	0.666667	0.59545
Com_240_neg	Salicylic acid O-glucoside	4.14	C13H16O8	300.1	Phytohormones	"10366-91-3"	1509000	1001000	1565000	1.35833e+06	1061000	745700	1195000	1.00057e+06	1.35756	0.44102	0.204009	0.777778	1.71773
Com_262_neg	(-)-Jasmonoyl-L-isoleucine	9.94	C18H29NO4	323.21	Phytohormones	"120330-93-0"	79580	427000	313600	273393	95670	317300	131800	181590	1.50555	0.590293	0.63395	0.555556	0.608266
Com_279_neg	GA7-1	9.22			Phytohormones		33810000	29080000	41270000	34720000	42370000	33520000	30440000	3.54433e+07	0.979592	-0.0297473	0.888232	0.444444	0.131845
Com_296_neg	12OHJA-Ile-1	7.8			Phytohormones		1820	3734	2298	2617.33	3282	2296	2080	2552.67	1.02533	0.0360925	0.996444	0.555556	0.19555
Com_347_neg	Salicylic acid	7.67	C7H6O3	138.12	Phytohormones	"69-72-7"	10270000	8707000	9063000	9.34667e+06	9254000	7750000	7992000	8332000	1.12178	0.165789	0.194057	0.777778	0.851099
Com_355_neg	(+)-Dihydrojasmonic acid	9.596	C12H20O3	212.285	Phytohormones	"76968-33-7"	4673	3099	4350	4040.67	3018	3911	3432	3453.67	1.16996	0.226464	0.385781	0.777778	0.596941
Com_386_neg	Abscisic Acid	8.13	C15H20O4	264.32	Phytohormones	"21293-29-8"	8117	5513	10250	7960	4791	7916	5507	6071.33	1.31108	0.390755	0.328548	0.888889	0.96167
Com_471_neg	N-[(-)-Jasmonoyl]-(L)-Isoleucine	9.96	C18H29NO4	323.401	Phytohormones		45460	226700	172300	148153	49700	154100	81790	95196.7	1.55629	0.638108	0.594994	0.666667	0.625064
Com_607_pos	Trans-Zeatin	4.588	C10H13N5O	219.24	Phytohormones	"1637-39-4"	133400	291600	102300	175767	128900	133600	300300	187600	0.936923	-0.0939983	0.845021	0.666667	0.220884
Com_648_pos	Abscisic acid glucose ester	5	C21H30O9	426.458	Phytohormones	"79199-48-7"	37410	13110	26090	25536.7	19050	14050	21070	18056.7	1.41425	0.500039	0.477664	0.666667	0.406335
Com_652_pos	Indole-3-acetic acid	7.567	C10H9NO2	175.18	Phytohormones	"87-51-4"	7812	10930	20120	12954	15950	13730	17270	15650	0.827732	-0.272765	0.444458	0.666667	0.737434
Com_832_pos	trans-zeatin N-glucoside	4.62	C16H23N5O6	381.2	Phytohormones		189300	180800	297600	222567	104000	178200	243300	175167	1.2706	0.345509	0.417395	0.777778	1.34672
Com_871_pos	iP9G	1	C16H23N5O5	365.384	Phytohormones	"83087-94-9"	1677000	1505000	1829000	1.67033e+06	1545000	1424000	1372000	1447000	1.15434	0.207071	0.113392	0.888889	0.78766
Com_880_pos	iP7G	1		365.2	Phytohormones		7083000	4865000	5509000	5819000	4001000	3709000	8296000	5.33533e+06	1.09065	0.125193	0.644486	0.666667	0.491074
Com_884_pos	trans-zeatin 9-O-glucoside	4.49	C16H23N5O6	381.1	Phytohormones		172400	152300	166600	163767	144300	153300	130700	142767	1.14709	0.197983	0.0841171	0.888889	0.840655
Com_92_neg	GIBBERELLIN A15	9.18	C20H26O4	330.183	Phytohormones	"13744-18-8"	9264	5313	9255	7944	4209	5829	3510	4516	1.75908	0.81482	0.0824778	0.888889	1.6535
Com_940_pos	Isopentenyl adenosine	6.814	C15H21N5O4	335.358	Phytohormones	"7724-76-7"	46830	15730	37540	33366.7	37050	47910	39620	41526.7	0.8035	-0.315631	0.450632	0.666667	1.01577
Com_966_pos	tZROG	5.2	C21H31N5O10	513.498	Phytohormones	"62512-97-4"	13180	10250	18450	13960	8716	15820	14030	12855.3	1.08593	0.118932	0.751801	0.444444	0.278615
